# Supplementary material for: Regulation of APD and Force by the Na+/Ca2+ Exchanger in Human-Induced Pluripotent Stem Cell-Derived Engineered Heart Tissue
Source: Cells. 2022 Aug 5;11(15):2424. doi: 10.3390/cells11152424 (PMC9368200; doi:10.3390/cells11152424)
Supplement: Supplementary file 1 [file cells-11-02424-s001.zip]

Archive with 1 entries (1 files):
- cells-1763259-supplementary.pdf
